# Supplementary material for: External Validation of a Breath-Based Prediction Model for Malignant Pleural Mesothelioma
Source: Cancers (Basel). 2022 Jun 29;14(13):3182. doi: 10.3390/cancers14133182 (PMC9264774; doi:10.3390/cancers14133182)
Supplement: Supplementary file 1 [file cancers-14-03182-s001.zip]

Archive with 1 entries (1 files):
- cancers-1755790-supplementary.pdf
